# Supplementary material for: Shallow-angle needle guide for ultrasound-guided internal jugular venous catheterization: A randomized controlled crossover simulation study (CONSORT)
Source: PLoS One. 2020 Jun 30;15(6):e0235519. doi: 10.1371/journal.pone.0235519 (PMC7326219; doi:10.1371/journal.pone.0235519)
Supplement: S1 File — (ZIP) [file pone.0235519.s002.zip]

Archive with 1 entries (1 files):
- S 1 file 3D data.3mf
